# Supplementary material for: Taxonomical modeling and classification in space hardware failure reporting
Source: Sci Rep. 2026 Jan 21;16:5868. doi: 10.1038/s41598-026-36813-7 (PMC12894956; doi:10.1038/s41598-026-36813-7)
Supplement: Supplementary file 1 — Supplementary Information 1. [file 41598_2026_36813_MOESM1_ESM.txt]

SUPPLEMENTARY DATA FILE

Initial number of documents: 52568
Number of documents after preprocessing: 52568
   DocumentID                                      DocumentTitle DocumentText Defect Code (T5)                                      combined_text                                       cleaned_text
0       51388  SMALL AMOUNT OF FLAKING ON SOLDER COAT AND COP...          NaN              DP2  SMALL AMOUNT OF FLAKING ON SOLDER COAT AND COP...          small flaking solder coat copper pin hole
1       51394  TRANSCEIVER IS OUT OF CONFIGURATION.  DOES NOT...          NaN              DM6  TRANSCEIVER IS OUT OF CONFIGURATION.  DOES NOT...  transceiver configuration meet drawing configu...
2      434616  BATTERT VOLTAGE US TOO LOW.  DURING POA TEST O...          NaN              DE5  BATTERT VOLTAGE US TOO LOW.  DURING POA TEST O...  battert voltage low poa test carbon dioxide mo...
3       51422  DURING STS-97, THE FOLLOWING IN-FLIGHT ANOMALY...          NaN              DR3  DURING STS-97, THE FOLLOWING IN-FLIGHT ANOMALY...  sts-97 following in-flight anomaly mer-07 note...
4       51415  THREADS ON CONNECTOR FEMALE SCREW LOCKS AND BA...          NaN              DM6  THREADS ON CONNECTOR FEMALE SCREW LOCKS AND BA...  thread connector female screw lock backshell c...
LDA Topics for Defect Code DP2:
(0, '0.254*"solder" + 0.200*"joint" + 0.124*"board" + 0.115*"performing" + 0.110*"inspection" + 0.091*"cold" + 0.089*"noted" + 0.005*"lead" + 0.002*"wire" + 0.001*"component"')
(1, '0.128*"nasa" + 0.126*"board" + 0.118*"failed" + 0.109*"standard" + 0.099*"component" + 0.095*"inspection" + 0.081*"drawing" + 0.080*"lead" + 0.079*"mounting" + 0.072*"inspected"')
(2, '0.327*"wire" + 0.171*"soldered" + 0.149*"insufficient" + 0.099*"solder" + 0.092*"discrepancy" + 0.068*"board" + 0.032*"drawing" + 0.032*"inspected" + 0.018*"connector" + 0.001*"s/n"')
(3, '0.362*"s/n" + 0.298*"board" + 0.117*"discrepancy" + 0.089*"inspection" + 0.064*"solder" + 0.027*"performing" + 0.007*"wire" + 0.006*"component" + 0.006*"noted" + 0.005*"soldered"')
(4, '0.382*"solder" + 0.257*"component" + 0.154*"connector" + 0.073*"insufficient" + 0.059*"mounting" + 0.043*"lead" + 0.011*"cold" + 0.002*"board" + 0.002*"s/n" + 0.002*"joint"')
C:\Users\danie\Desktop\NASANLPREVISIONSMAY2024\NASANLP2024debugging.py:100: SettingWithCopyWarning:
A value is trying to be set on a copy of a slice from a DataFrame.
Try using .loc[row_indexer,col_indexer] = value instead

See the caveats in the documentation: https://pandas.pydata.org/pandas-docs/stable/user_guide/indexing.html#returning-a-view-versus-a-copy
  df_subset['LDA_labels'] = dominant_topics

Class Balance (Topic Counts) for Defect Code DP2:
Topic 4: 36 documents
Topic 0: 61 documents
Topic 2: 23 documents
Topic 3: 38 documents
Topic 1: 28 documents
LDA Topics for Defect Code DM6:
(0, '0.082*"s/n" + 0.061*"p/n" + 0.056*"assembly" + 0.034*"configuration" + 0.031*"drawing" + 0.030*"cable" + 0.021*"board" + 0.018*"1001" + 0.015*"assy" + 0.013*"number"')
(1, '0.053*"p/n" + 0.022*"assy" + 0.020*"step" + 0.019*"tps" + 0.019*"item" + 0.018*"s/n" + 0.017*"l/n" + 0.015*"bag" + 0.015*"noted" + 0.013*"tape"')
(2, '0.062*"zone" + 0.042*"inspection" + 0.039*"hole" + 0.034*"tolerance" + 0.025*"dimension" + 0.025*"dimensional" + 0.024*"actual" + 0.021*"sheet" + 0.020*"+/-" + 0.014*"edge"')
(3, '0.106*"drawing" + 0.041*"rev" + 0.036*"part" + 0.035*"note" + 0.032*"redline" + 0.027*"hardware" + 0.026*"inspected" + 0.021*"flag" + 0.020*"crit" + 0.018*"number"')
(4, '0.054*"configuration" + 0.033*"drawing" + 0.028*"installed" + 0.027*"unit" + 0.025*"dwg" + 0.020*"item" + 0.019*"screw" + 0.018*"connector" + 0.017*"missing" + 0.016*"end"')
C:\Users\danie\Desktop\NASANLPREVISIONSMAY2024\NASANLP2024debugging.py:100: SettingWithCopyWarning:
A value is trying to be set on a copy of a slice from a DataFrame.
Try using .loc[row_indexer,col_indexer] = value instead

See the caveats in the documentation: https://pandas.pydata.org/pandas-docs/stable/user_guide/indexing.html#returning-a-view-versus-a-copy
  df_subset['LDA_labels'] = dominant_topics

Class Balance (Topic Counts) for Defect Code DM6:
Topic 4: 889 documents
Topic 3: 1176 documents
Topic 2: 990 documents
Topic 0: 1400 documents
Topic 1: 1215 documents
LDA Topics for Defect Code DE5:
(0, '0.939*"power" + 0.033*"voltage" + 0.012*"test" + 0.008*"reading" + 0.008*"step"')
(1, '0.877*"step" + 0.067*"test" + 0.045*"reading" + 0.006*"voltage" + 0.005*"power"')
(2, '0.971*"reading" + 0.013*"voltage" + 0.007*"step" + 0.004*"test" + 0.004*"power"')
(3, '0.816*"voltage" + 0.169*"step" + 0.005*"test" + 0.005*"reading" + 0.005*"power"')
(4, '0.979*"test" + 0.006*"power" + 0.005*"step" + 0.005*"reading" + 0.005*"voltage"')
C:\Users\danie\Desktop\NASANLPREVISIONSMAY2024\NASANLP2024debugging.py:100: SettingWithCopyWarning:
A value is trying to be set on a copy of a slice from a DataFrame.
Try using .loc[row_indexer,col_indexer] = value instead

See the caveats in the documentation: https://pandas.pydata.org/pandas-docs/stable/user_guide/indexing.html#returning-a-view-versus-a-copy
  df_subset['LDA_labels'] = dominant_topics

Class Balance (Topic Counts) for Defect Code DE5:
Topic 3: 18 documents
Topic 4: 14 documents
Topic 0: 74 documents
Topic 1: 22 documents
Topic 2: 28 documents
LDA Topics for Defect Code DR3:
(0, '0.114*"test" + 0.089*"run" + 0.035*"noted" + 0.031*"assy" + 0.026*"approximately" + 0.023*"model" + 0.022*"noticed" + 0.022*"second" + 0.022*"working" + 0.021*"cable"')
(1, '0.060*"power" + 0.055*"req" + 0.052*"pressure" + 0.044*"tag" + 0.043*"pump" + 0.042*"valve" + 0.038*"camera" + 0.032*"reading" + 0.031*"flow" + 0.030*"red"')
(2, '0.140*"s/n" + 0.090*"p/n" + 0.049*"drawing" + 0.046*"assembly" + 0.034*"number" + 0.032*"battery" + 0.027*"monitor" + 0.024*"testing" + 0.022*"inspection" + 0.021*"tps"')
(3, '0.054*"hardware" + 0.045*"thermal" + 0.045*"chamber" + 0.039*"step" + 0.034*"test" + 0.028*"tps" + 0.027*"error" + 0.025*"note" + 0.024*"bldg" + 0.023*"unit"')
(4, '0.085*"data" + 0.074*"step" + 0.048*"tps" + 0.046*"failed" + 0.042*"unit" + 0.039*"test" + 0.037*"item" + 0.034*"performing" + 0.031*"following" + 0.022*"listed"')
C:\Users\danie\Desktop\NASANLPREVISIONSMAY2024\NASANLP2024debugging.py:100: SettingWithCopyWarning:
A value is trying to be set on a copy of a slice from a DataFrame.
Try using .loc[row_indexer,col_indexer] = value instead

See the caveats in the documentation: https://pandas.pydata.org/pandas-docs/stable/user_guide/indexing.html#returning-a-view-versus-a-copy
  df_subset['LDA_labels'] = dominant_topics

Class Balance (Topic Counts) for Defect Code DR3:
Topic 0: 265 documents
Topic 3: 208 documents
Topic 2: 284 documents
Topic 1: 311 documents
Topic 4: 248 documents
LDA Topics for Defect Code DD3:
(0, '0.144*"power" + 0.134*"switch" + 0.096*"unit" + 0.081*"tag" + 0.076*"req" + 0.054*"inoperative" + 0.053*"located" + 0.051*"panel" + 0.048*"supply" + 0.043*"controller"')
(1, '0.181*"chamber" + 0.153*"working" + 0.110*"valve" + 0.074*"pump" + 0.071*"vacuum" + 0.069*"open" + 0.048*"suspect" + 0.044*"located" + 0.039*"room" + 0.034*"building"')
(2, '0.105*"pin" + 0.096*"reading" + 0.091*"board" + 0.087*"requested" + 0.082*"voltage" + 0.080*"sensor" + 0.058*"bent" + 0.057*"connector" + 0.056*"cable" + 0.043*"bad"')
(3, '0.116*"connector" + 0.107*"noticed" + 0.104*"damaged" + 0.101*"broken" + 0.088*"inspection" + 0.063*"cable" + 0.053*"wire" + 0.052*"board" + 0.035*"noted" + 0.032*"control"')
(4, '0.127*"test" + 0.119*"s/n" + 0.080*"step" + 0.070*"p/n" + 0.065*"performing" + 0.063*"testing" + 0.061*"failed" + 0.060*"assembly" + 0.055*"battery" + 0.053*"tps"')
C:\Users\danie\Desktop\NASANLPREVISIONSMAY2024\NASANLP2024debugging.py:100: SettingWithCopyWarning:
A value is trying to be set on a copy of a slice from a DataFrame.
Try using .loc[row_indexer,col_indexer] = value instead

See the caveats in the documentation: https://pandas.pydata.org/pandas-docs/stable/user_guide/indexing.html#returning-a-view-versus-a-copy
  df_subset['LDA_labels'] = dominant_topics

Class Balance (Topic Counts) for Defect Code DD3:
Topic 3: 153 documents
Topic 2: 97 documents
Topic 4: 141 documents
Topic 0: 205 documents
Topic 1: 88 documents
LDA Topics for Defect Code DL1:
(0, '0.121*"leak" + 0.088*"test" + 0.073*"s/n" + 0.068*"assembly" + 0.061*"pressure" + 0.061*"hose" + 0.041*"failed" + 0.037*"testing" + 0.036*"psig" + 0.029*"leaked"')
(1, '0.149*"valve" + 0.111*"pressure" + 0.077*"leak" + 0.057*"leaking" + 0.054*"relief" + 0.053*"psig" + 0.042*"psi" + 0.042*"check" + 0.030*"set" + 0.029*"sample"')
(2, '0.113*"failed" + 0.066*"rev" + 0.063*"test" + 0.053*"emi" + 0.048*"ssp30237" + 0.048*"limit" + 0.047*"step" + 0.046*"leak" + 0.043*"item" + 0.041*"re-02"')
(3, '0.144*"leakage" + 0.103*"ice" + 0.101*"brick" + 0.081*"vacuum" + 0.054*"capsule" + 0.050*"failed" + 0.044*"loss" + 0.043*"rate" + 0.041*"seq" + 0.034*"p/n"')
(4, '0.106*"water" + 0.091*"leaking" + 0.071*"leak" + 0.044*"line" + 0.042*"test" + 0.042*"valve" + 0.035*"noticed" + 0.034*"requested" + 0.034*"chamber" + 0.033*"building"')
C:\Users\danie\Desktop\NASANLPREVISIONSMAY2024\NASANLP2024debugging.py:100: SettingWithCopyWarning:
A value is trying to be set on a copy of a slice from a DataFrame.
Try using .loc[row_indexer,col_indexer] = value instead

See the caveats in the documentation: https://pandas.pydata.org/pandas-docs/stable/user_guide/indexing.html#returning-a-view-versus-a-copy
  df_subset['LDA_labels'] = dominant_topics

Class Balance (Topic Counts) for Defect Code DL1:
Topic 4: 220 documents
Topic 2: 123 documents
Topic 0: 277 documents
Topic 1: 180 documents
Topic 3: 45 documents
LDA Topics for Defect Code DS1:
(0, '0.198*"screw" + 0.142*"end" + 0.097*"pin" + 0.086*"located" + 0.076*"burr" + 0.074*"tether" + 0.072*"step" + 0.051*"assembly" + 0.049*"plate" + 0.039*"ref"')
(1, '0.160*"assy" + 0.150*"corner" + 0.141*"battery" + 0.127*"pack" + 0.086*"inspection" + 0.082*"failed" + 0.043*"item" + 0.043*"requirement" + 0.037*"tps" + 0.036*"meet"')
(2, '0.146*"note" + 0.130*"inspection" + 0.111*"burr" + 0.095*"drawing" + 0.080*"break" + 0.068*"assy" + 0.058*"state" + 0.055*"vendor" + 0.050*"hardware" + 0.038*"corner"')
(3, '0.137*"s/n" + 0.103*"inspection" + 0.080*"tps" + 0.077*"swatch" + 0.073*"failed" + 0.069*"step" + 0.063*"test" + 0.058*"p/n" + 0.055*"noted" + 0.051*"surface"')
(4, '0.133*"p/n" + 0.128*"zone" + 0.116*"item" + 0.112*"drawing" + 0.083*"assembly" + 0.082*"pin" + 0.078*"assy" + 0.057*"inside" + 0.049*"area" + 0.049*"surface"')
C:\Users\danie\Desktop\NASANLPREVISIONSMAY2024\NASANLP2024debugging.py:100: SettingWithCopyWarning:
A value is trying to be set on a copy of a slice from a DataFrame.
Try using .loc[row_indexer,col_indexer] = value instead

See the caveats in the documentation: https://pandas.pydata.org/pandas-docs/stable/user_guide/indexing.html#returning-a-view-versus-a-copy
  df_subset['LDA_labels'] = dominant_topics

Class Balance (Topic Counts) for Defect Code DS1:
Topic 3: 114 documents
Topic 0: 103 documents
Topic 1: 48 documents
Topic 2: 76 documents
Topic 4: 57 documents
LDA Topics for Defect Code DE1:
(0, '0.120*"flow" + 0.119*"performing" + 0.094*"temperature" + 0.086*"req" + 0.084*"control" + 0.071*"tag" + 0.065*"red" + 0.057*"step" + 0.056*"tolerance" + 0.053*"switch"')
(1, '0.151*"step" + 0.134*"s/n" + 0.083*"noted" + 0.081*"discrepancy" + 0.069*"procedure" + 0.066*"pressure" + 0.064*"document" + 0.063*"performance" + 0.056*"testing" + 0.049*"tps"')
(2, '0.151*"data" + 0.137*"calibration" + 0.129*"unit" + 0.058*"quality" + 0.058*"product" + 0.057*"past" + 0.054*"close" + 0.053*"test" + 0.049*"impact" + 0.049*"user"')
(3, '0.229*"test" + 0.124*"power" + 0.078*"failed" + 0.073*"voltage" + 0.056*"supply" + 0.040*"current" + 0.040*"output" + 0.039*"run" + 0.039*"step" + 0.037*"channel"')
(4, '0.257*"reading" + 0.112*"chamber" + 0.091*"channel" + 0.090*"battery" + 0.080*"requested" + 0.072*"valve" + 0.058*"data" + 0.043*"set" + 0.041*"pressure" + 0.036*"temperature"')
C:\Users\danie\Desktop\NASANLPREVISIONSMAY2024\NASANLP2024debugging.py:100: SettingWithCopyWarning:
A value is trying to be set on a copy of a slice from a DataFrame.
Try using .loc[row_indexer,col_indexer] = value instead

See the caveats in the documentation: https://pandas.pydata.org/pandas-docs/stable/user_guide/indexing.html#returning-a-view-versus-a-copy
  df_subset['LDA_labels'] = dominant_topics

Class Balance (Topic Counts) for Defect Code DE1:
Topic 3: 124 documents
Topic 1: 95 documents
Topic 2: 107 documents
Topic 0: 129 documents
Topic 4: 89 documents
LDA Topics for Defect Code DE:
(0, '0.076*"power" + 0.028*"control" + 0.027*"properly" + 0.026*"switch" + 0.024*"req" + 0.021*"panel" + 0.020*"chamber" + 0.020*"hr" + 0.019*"light" + 0.019*"supply"')
(1, '0.098*"test" + 0.044*"channel" + 0.042*"run" + 0.036*"reading" + 0.021*"t/c" + 0.021*"functional" + 0.019*"approximately" + 0.019*"noticed" + 0.017*"model" + 0.017*"testing"')
(2, '0.062*"vendor" + 0.046*"receiving" + 0.044*"a28" + 0.044*"q-code" + 0.044*"crit" + 0.042*"esd" + 0.038*"requirement" + 0.033*"packaging" + 0.030*"packaged" + 0.030*"inspection"')
(3, '0.072*"failed" + 0.050*"test" + 0.046*"unit" + 0.036*"limit" + 0.035*"configuration" + 0.034*"item" + 0.033*"compared" + 0.027*"step" + 0.023*"jsc27743" + 0.021*"sl-e-0002e"')
(4, '0.050*"data" + 0.038*"battery" + 0.031*"s/n" + 0.029*"unit" + 0.027*"board" + 0.024*"cable" + 0.024*"test" + 0.020*"connector" + 0.019*"wire" + 0.018*"voltage"')
C:\Users\danie\Desktop\NASANLPREVISIONSMAY2024\NASANLP2024debugging.py:100: SettingWithCopyWarning:
A value is trying to be set on a copy of a slice from a DataFrame.
Try using .loc[row_indexer,col_indexer] = value instead

See the caveats in the documentation: https://pandas.pydata.org/pandas-docs/stable/user_guide/indexing.html#returning-a-view-versus-a-copy
  df_subset['LDA_labels'] = dominant_topics

Class Balance (Topic Counts) for Defect Code DE:
Topic 2: 151 documents
Topic 3: 473 documents
Topic 4: 551 documents
Topic 0: 875 documents
Topic 1: 635 documents
LDA Topics for Defect Code DD2:
(0, '0.057*"paint" + 0.053*"assy" + 0.036*"tacky" + 0.036*"anodizer" + 0.034*"end" + 0.033*"panel" + 0.028*"wifs" + 0.028*"pin" + 0.025*"inspection" + 0.025*"post"')
(1, '0.057*"damage" + 0.052*"step" + 0.047*"inspection" + 0.043*"tps" + 0.037*"p/n" + 0.035*"assembly" + 0.030*"performing" + 0.029*"noted" + 0.029*"s/n" + 0.029*"scratch"')
(2, '0.060*"area" + 0.043*"nick" + 0.042*"housing" + 0.036*"noted" + 0.035*"surface" + 0.032*"attached" + 0.026*"p/n" + 0.026*"worn" + 0.026*"exterior" + 0.025*"drawing"')
(3, '0.086*"s/n" + 0.053*"scratch" + 0.041*"metal" + 0.027*"p/n" + 0.024*"area" + 0.024*"bare" + 0.024*"plate" + 0.023*"right" + 0.021*"1001" + 0.021*"assy"')
(4, '0.102*"surface" + 0.051*"hole" + 0.036*"scratch" + 0.036*"finish" + 0.035*"edge" + 0.029*"gouge" + 0.027*"zone" + 0.023*"note" + 0.022*"model" + 0.021*"noticed"')
C:\Users\danie\Desktop\NASANLPREVISIONSMAY2024\NASANLP2024debugging.py:100: SettingWithCopyWarning:
A value is trying to be set on a copy of a slice from a DataFrame.
Try using .loc[row_indexer,col_indexer] = value instead

See the caveats in the documentation: https://pandas.pydata.org/pandas-docs/stable/user_guide/indexing.html#returning-a-view-versus-a-copy
  df_subset['LDA_labels'] = dominant_topics

Class Balance (Topic Counts) for Defect Code DD2:
Topic 4: 280 documents
Topic 0: 221 documents
Topic 1: 295 documents
Topic 3: 258 documents
Topic 2: 260 documents
LDA Topics for Defect Code DP5:
(0, '0.098*"s/n" + 0.079*"p/n" + 0.063*"assembly" + 0.042*"cable" + 0.041*"tps" + 0.034*"step" + 0.030*"configuration" + 0.024*"power" + 0.022*"note" + 0.020*"interface"')
(1, '0.236*"drawing" + 0.094*"inspected" + 0.060*"unreleased" + 0.056*"hardware" + 0.055*"built" + 0.039*"redlined" + 0.034*"cable" + 0.028*"redline" + 0.024*"inspection" + 0.024*"final"')
(2, '0.047*"class" + 0.042*"item" + 0.040*"hardware" + 0.039*"p/n" + 0.037*"number" + 0.026*"part" + 0.024*"tps" + 0.022*"document" + 0.020*"vendor" + 0.020*"following"')
(3, '0.107*"test" + 0.055*"step" + 0.039*"performed" + 0.037*"hardware" + 0.029*"note" + 0.027*"testing" + 0.026*"data" + 0.025*"result" + 0.024*"functional" + 0.024*"released"')
(4, '0.053*"unit" + 0.051*"p/n" + 0.035*"qty" + 0.034*"assembly" + 0.031*"used" + 0.030*"assy" + 0.028*"connector" + 0.025*"l/n" + 0.024*"s/n" + 0.024*"requirement"')
C:\Users\danie\Desktop\NASANLPREVISIONSMAY2024\NASANLP2024debugging.py:100: SettingWithCopyWarning:
A value is trying to be set on a copy of a slice from a DataFrame.
Try using .loc[row_indexer,col_indexer] = value instead

See the caveats in the documentation: https://pandas.pydata.org/pandas-docs/stable/user_guide/indexing.html#returning-a-view-versus-a-copy
  df_subset['LDA_labels'] = dominant_topics

Class Balance (Topic Counts) for Defect Code DP5:
Topic 2: 459 documents
Topic 3: 406 documents
Topic 1: 757 documents
Topic 0: 414 documents
Topic 4: 279 documents
LDA Topics for Defect Code DM8:
(0, '0.093*"exp" + 0.069*"cutter" + 0.050*"2010" + 0.047*"ppa" + 0.043*"n/a" + 0.034*"raft" + 0.033*"expire" + 0.029*"2009" + 0.023*"extraction" + 0.022*"1rrl0903"')
(1, '0.064*"battery" + 0.054*"ppa" + 0.047*"seawars" + 0.041*"expire" + 0.037*"removed" + 0.035*"l/n" + 0.034*"expires" + 0.027*"p/n" + 0.026*"repack" + 0.025*"prior"')
(2, '0.140*"p/n" + 0.099*"l/n" + 0.058*"date" + 0.044*"s/l" + 0.044*"qty" + 0.043*"wire" + 0.042*"class" + 0.038*"shelf-life" + 0.036*"lot" + 0.024*"label"')
(3, '0.146*"s/n" + 0.062*"battery" + 0.059*"p/n" + 0.039*"assembly" + 0.028*"usa" + 0.026*"pack" + 0.023*"pda" + 0.021*"assy" + 0.021*"bag" + 0.019*"hardware"')
(4, '0.129*"item" + 0.073*"storage" + 0.062*"controlled" + 0.058*"room" + 0.052*"inventory" + 0.050*"performing" + 0.047*"located" + 0.044*"b44" + 0.031*"locker" + 0.031*"bond"')
C:\Users\danie\Desktop\NASANLPREVISIONSMAY2024\NASANLP2024debugging.py:100: SettingWithCopyWarning:
A value is trying to be set on a copy of a slice from a DataFrame.
Try using .loc[row_indexer,col_indexer] = value instead

See the caveats in the documentation: https://pandas.pydata.org/pandas-docs/stable/user_guide/indexing.html#returning-a-view-versus-a-copy
  df_subset['LDA_labels'] = dominant_topics

Class Balance (Topic Counts) for Defect Code DM8:
Topic 4: 575 documents
Topic 2: 1079 documents
Topic 3: 964 documents
Topic 0: 1384 documents
Topic 1: 598 documents
LDA Topics for Defect Code DR5:
(0, '0.131*"meet" + 0.102*"drawing" + 0.078*"zone" + 0.072*"sheet" + 0.066*"hardware" + 0.063*"requirement" + 0.059*"check" + 0.054*"dimension" + 0.053*"dwg" + 0.050*"part"')
(1, '0.081*"inch" + 0.062*"drawing" + 0.047*"rev" + 0.040*"p/n" + 0.038*"length" + 0.037*"noted" + 0.035*"assembly" + 0.034*"assy" + 0.028*"s/n" + 0.027*"step"')
(2, '0.108*"zone" + 0.063*"tolerance" + 0.053*"measure" + 0.035*"dimension" + 0.028*"s/n" + 0.026*"position" + 0.024*"dia" + 0.024*"true" + 0.021*"sheet" + 0.020*"part"')
(3, '0.061*"inspection" + 0.051*"actual" + 0.048*"dimensional" + 0.038*"callout" + 0.038*"discrepancy" + 0.037*"note" + 0.033*"vendor" + 0.032*"measured" + 0.031*"zone" + 0.030*"following"')
(4, '0.186*"hole" + 0.081*"zone" + 0.048*"sheet" + 0.038*"drilled" + 0.035*"diameter" + 0.031*"location" + 0.028*"dia" + 0.027*"tolerance" + 0.023*"panel" + 0.019*"wrong"')
C:\Users\danie\Desktop\NASANLPREVISIONSMAY2024\NASANLP2024debugging.py:100: SettingWithCopyWarning:
A value is trying to be set on a copy of a slice from a DataFrame.
Try using .loc[row_indexer,col_indexer] = value instead

See the caveats in the documentation: https://pandas.pydata.org/pandas-docs/stable/user_guide/indexing.html#returning-a-view-versus-a-copy
  df_subset['LDA_labels'] = dominant_topics

Class Balance (Topic Counts) for Defect Code DR5:
Topic 2: 791 documents
Topic 3: 495 documents
Topic 4: 340 documents
Topic 0: 227 documents
Topic 1: 339 documents
LDA Topics for Defect Code DM3:
(0, '0.048*"vendor" + 0.045*"date" + 0.043*"code" + 0.039*"q-code" + 0.033*"requirement" + 0.029*"lot" + 0.028*"item" + 0.026*"provide" + 0.025*"traceability" + 0.024*"receiving"')
(1, '0.087*"s/n" + 0.084*"p/n" + 0.060*"class" + 0.046*"assembly" + 0.027*"cable" + 0.025*"assy" + 0.024*"tps" + 0.024*"used" + 0.024*"testing" + 0.023*"1001"')
(2, '0.166*"drawing" + 0.091*"hardware" + 0.079*"inspected" + 0.074*"inspection" + 0.071*"rev" + 0.055*"fab" + 0.049*"redline" + 0.043*"unreleased" + 0.041*"released" + 0.039*"final"')
(3, '0.068*"hardware" + 0.053*"tag" + 0.051*"shelf" + 0.050*"life" + 0.049*"911" + 0.038*"flight" + 0.031*"material" + 0.029*"certificate" + 0.028*"certification" + 0.026*"number"')
(4, '0.063*"vendor" + 0.051*"test" + 0.051*"ritf" + 0.043*"hardware" + 0.040*"wire" + 0.037*"lot" + 0.036*"testing" + 0.034*"crit" + 0.032*"report" + 0.029*"result"')
C:\Users\danie\Desktop\NASANLPREVISIONSMAY2024\NASANLP2024debugging.py:100: SettingWithCopyWarning:
A value is trying to be set on a copy of a slice from a DataFrame.
Try using .loc[row_indexer,col_indexer] = value instead

See the caveats in the documentation: https://pandas.pydata.org/pandas-docs/stable/user_guide/indexing.html#returning-a-view-versus-a-copy
  df_subset['LDA_labels'] = dominant_topics

Class Balance (Topic Counts) for Defect Code DM3:
Topic 3: 236 documents
Topic 2: 243 documents
Topic 4: 280 documents
Topic 0: 260 documents
Topic 1: 191 documents
LDA Topics for Defect Code DT2:
(0, '0.081*"valve" + 0.079*"taken" + 0.077*"psig" + 0.075*"action" + 0.074*"pressure" + 0.073*"affected" + 0.065*"described" + 0.065*"slp" + 0.063*"set" + 0.057*"relief"')
(1, '0.122*"tolerance" + 0.092*"access" + 0.059*"failed" + 0.052*"cal" + 0.051*"transducer" + 0.043*"initial" + 0.038*"meter" + 0.033*"channel" + 0.030*"reading" + 0.028*"ritf"')
(2, '0.265*"crit" + 0.071*"torque" + 0.057*"tps" + 0.055*"used" + 0.045*"wrench" + 0.035*"step" + 0.035*"s/n" + 0.032*"testing" + 0.029*"calibrated" + 0.025*"mscl"')
(3, '0.114*"effect" + 0.092*"tolerance" + 0.081*"attached" + 0.075*"mscl" + 0.071*"req" + 0.056*"sheet" + 0.043*"gauge" + 0.030*"assembly" + 0.027*"pressure" + 0.026*"gage"')
(4, '0.131*"date" + 0.109*"req" + 0.105*"tag" + 0.103*"red" + 0.098*"tolerance" + 0.066*"initial" + 0.040*"failed" + 0.038*"wilson" + 0.031*"jeff" + 0.029*"john"')
C:\Users\danie\Desktop\NASANLPREVISIONSMAY2024\NASANLP2024debugging.py:100: SettingWithCopyWarning:
A value is trying to be set on a copy of a slice from a DataFrame.
Try using .loc[row_indexer,col_indexer] = value instead

See the caveats in the documentation: https://pandas.pydata.org/pandas-docs/stable/user_guide/indexing.html#returning-a-view-versus-a-copy
  df_subset['LDA_labels'] = dominant_topics

Class Balance (Topic Counts) for Defect Code DT2:
Topic 0: 1204 documents
Topic 3: 293 documents
Topic 1: 453 documents
Topic 2: 499 documents
Topic 4: 540 documents
LDA Topics for Defect Code DT:
(0, '0.101*"unit" + 0.098*"date" + 0.065*"gauge" + 0.060*"pressure" + 0.052*"req" + 0.044*"inspection" + 0.034*"raft" + 0.032*"past" + 0.032*"life" + 0.031*"transducer"')
(1, '0.143*"data" + 0.076*"test" + 0.069*"quality" + 0.068*"product" + 0.067*"ass" + 0.066*"user" + 0.066*"unit" + 0.066*"close" + 0.066*"validity" + 0.065*"impact"')
(2, '0.160*"date" + 0.099*"requested" + 0.088*"past" + 0.054*"regulator" + 0.051*"pressure" + 0.050*"certification" + 0.045*"flow" + 0.044*"switch" + 0.043*"supply" + 0.032*"power"')
(3, '0.268*"expired" + 0.098*"gage" + 0.083*"cal" + 0.068*"deferred" + 0.063*"undeferred" + 0.039*"11-1-02" + 0.036*"following" + 0.032*"located" + 0.029*"s/n" + 0.024*"returned"')
(4, '0.093*"date" + 0.090*"p/n" + 0.086*"expired" + 0.079*"s/n" + 0.073*"relief" + 0.072*"life" + 0.068*"valve" + 0.061*"shelf" + 0.038*"assembly" + 0.036*"assy"')
C:\Users\danie\Desktop\NASANLPREVISIONSMAY2024\NASANLP2024debugging.py:100: SettingWithCopyWarning:
A value is trying to be set on a copy of a slice from a DataFrame.
Try using .loc[row_indexer,col_indexer] = value instead

See the caveats in the documentation: https://pandas.pydata.org/pandas-docs/stable/user_guide/indexing.html#returning-a-view-versus-a-copy
  df_subset['LDA_labels'] = dominant_topics

Class Balance (Topic Counts) for Defect Code DT:
Topic 4: 180 documents
Topic 2: 199 documents
Topic 1: 226 documents
Topic 0: 310 documents
Topic 3: 162 documents
LDA Topics for Defect Code DC2:
(0, '0.168*"coating" + 0.104*"area" + 0.067*"conformal" + 0.066*"paint" + 0.061*"s/n" + 0.043*"housing" + 0.040*"chipped" + 0.034*"zone" + 0.033*"alodine" + 0.030*"located"')
(1, '0.083*"assy" + 0.079*"pin" + 0.061*"note" + 0.059*"drawing" + 0.051*"number" + 0.050*"rev" + 0.048*"connector" + 0.047*"unit" + 0.047*"step" + 0.043*"part"')
(2, '0.074*"hole" + 0.064*"item" + 0.058*"inspection" + 0.050*"zone" + 0.044*"note" + 0.039*"plate" + 0.039*"surface" + 0.034*"vendor" + 0.033*"crit" + 0.032*"drawing"')
(3, '0.079*"scratch" + 0.072*"assembly" + 0.054*"surface" + 0.054*"metal" + 0.044*"inspection" + 0.044*"noticed" + 0.043*"test" + 0.041*"tps" + 0.038*"bare" + 0.036*"step"')
(4, '0.097*"p/n" + 0.066*"1ea" + 0.064*"panel" + 0.046*"metal" + 0.043*"attached" + 0.042*"base" + 0.041*"assy" + 0.040*"s/n" + 0.036*"left" + 0.034*"removed"')
C:\Users\danie\Desktop\NASANLPREVISIONSMAY2024\NASANLP2024debugging.py:100: SettingWithCopyWarning:
A value is trying to be set on a copy of a slice from a DataFrame.
Try using .loc[row_indexer,col_indexer] = value instead

See the caveats in the documentation: https://pandas.pydata.org/pandas-docs/stable/user_guide/indexing.html#returning-a-view-versus-a-copy
  df_subset['LDA_labels'] = dominant_topics

Class Balance (Topic Counts) for Defect Code DC2:
Topic 0: 149 documents
Topic 1: 96 documents
Topic 3: 172 documents
Topic 4: 97 documents
Topic 2: 156 documents
LDA Topics for Defect Code DM1:
(0, '0.103*"p/n" + 0.087*"s/n" + 0.044*"configuration" + 0.036*"assy" + 0.030*"label" + 0.022*"removed" + 0.022*"tps" + 0.020*"crew" + 0.019*"hook" + 0.018*"1001"')
(1, '0.046*"assembly" + 0.045*"missing" + 0.042*"configuration" + 0.042*"drawing" + 0.033*"connector" + 0.027*"hardware" + 0.025*"battery" + 0.024*"cable" + 0.023*"installed" + 0.022*"part"')
(2, '0.076*"configuration" + 0.064*"rev" + 0.057*"p/n" + 0.055*"drawing" + 0.054*"sensor" + 0.051*"s/n" + 0.048*"box" + 0.046*"flex" + 0.044*"dfi" + 0.040*"dwg"')
(3, '0.075*"item" + 0.073*"number" + 0.048*"assembly" + 0.029*"cable" + 0.028*"missing" + 0.025*"tag" + 0.023*"step" + 0.022*"screw" + 0.020*"installed" + 0.020*"serial"')
(4, '0.054*"board" + 0.048*"dwg" + 0.042*"called" + 0.039*"drawing" + 0.037*"meet" + 0.036*"s/n" + 0.035*"inspection" + 0.034*"missing" + 0.028*"panel" + 0.023*"discrepancy"')
C:\Users\danie\Desktop\NASANLPREVISIONSMAY2024\NASANLP2024debugging.py:100: SettingWithCopyWarning:
A value is trying to be set on a copy of a slice from a DataFrame.
Try using .loc[row_indexer,col_indexer] = value instead

See the caveats in the documentation: https://pandas.pydata.org/pandas-docs/stable/user_guide/indexing.html#returning-a-view-versus-a-copy
  df_subset['LDA_labels'] = dominant_topics

Class Balance (Topic Counts) for Defect Code DM1:
Topic 1: 608 documents
Topic 4: 434 documents
Topic 3: 540 documents
Topic 2: 264 documents
Topic 0: 549 documents
LDA Topics for Defect Code DE3:
(0, '0.113*"step" + 0.091*"test" + 0.059*"battery" + 0.053*"channel" + 0.046*"tps" + 0.041*"performing" + 0.039*"failed" + 0.035*"light" + 0.033*"display" + 0.033*"voltage"')
(1, '0.101*"reading" + 0.091*"failed" + 0.064*"sensor" + 0.051*"testing" + 0.037*"temperature" + 0.035*"data" + 0.035*"unit" + 0.034*"pressure" + 0.030*"engineering" + 0.025*"tps"')
(2, '0.070*"cable" + 0.063*"connector" + 0.051*"test" + 0.041*"assembly" + 0.041*"s/n" + 0.037*"noted" + 0.036*"error" + 0.036*"inspection" + 0.034*"pin" + 0.031*"camera"')
(3, '0.095*"req" + 0.087*"tag" + 0.050*"unit" + 0.045*"red" + 0.042*"located" + 0.039*"chamber" + 0.036*"date" + 0.030*"pump" + 0.030*"building" + 0.028*"controller"')
(4, '0.140*"power" + 0.095*"s/n" + 0.048*"supply" + 0.046*"p/n" + 0.044*"test" + 0.035*"control" + 0.034*"noticed" + 0.033*"run" + 0.032*"monitor" + 0.028*"board"')
C:\Users\danie\Desktop\NASANLPREVISIONSMAY2024\NASANLP2024debugging.py:100: SettingWithCopyWarning:
A value is trying to be set on a copy of a slice from a DataFrame.
Try using .loc[row_indexer,col_indexer] = value instead

See the caveats in the documentation: https://pandas.pydata.org/pandas-docs/stable/user_guide/indexing.html#returning-a-view-versus-a-copy
  df_subset['LDA_labels'] = dominant_topics

Class Balance (Topic Counts) for Defect Code DE3:
Topic 2: 187 documents
Topic 0: 228 documents
Topic 3: 346 documents
Topic 1: 194 documents
Topic 4: 202 documents
LDA did not work for Defect Code DS5 due to: cannot compute LDA over an empty collection (no terms)
LDA did not work for Defect Code nan due to: cannot compute LDA over an empty collection (no terms)
LDA Topics for Defect Code DM7:
(0, '0.094*"hardware" + 0.091*"number" + 0.051*"traceability" + 0.038*"serial" + 0.035*"lot" + 0.033*"tag" + 0.032*"drawing" + 0.031*"jsc" + 0.027*"loss" + 0.026*"classification"')
(1, '0.081*"iii" + 0.057*"upgrade" + 0.045*"hardware" + 0.040*"s/n" + 0.031*"p/n" + 0.030*"unit" + 0.029*"assembly" + 0.029*"classification" + 0.025*"tps" + 0.024*"board"')
(2, '0.123*"upgrade" + 0.077*"engineering" + 0.073*"uncontrolled" + 0.050*"request" + 0.046*"iii" + 0.042*"battery" + 0.031*"gse" + 0.029*"engineer" + 0.026*"want" + 0.024*"item"')
(3, '0.069*"p/n" + 0.061*"life" + 0.059*"iii" + 0.043*"upgrade" + 0.040*"shelf" + 0.036*"test" + 0.033*"project" + 0.029*"qty" + 0.026*"testing" + 0.024*"assembly"')
(4, '0.088*"hardware" + 0.057*"ncr" + 0.050*"pedigree" + 0.039*"handling" + 0.035*"unknown" + 0.031*"avionics" + 0.030*"usa" + 0.028*"conducted" + 0.027*"oiu" + 0.027*"april"')
C:\Users\danie\Desktop\NASANLPREVISIONSMAY2024\NASANLP2024debugging.py:100: SettingWithCopyWarning:
A value is trying to be set on a copy of a slice from a DataFrame.
Try using .loc[row_indexer,col_indexer] = value instead

See the caveats in the documentation: https://pandas.pydata.org/pandas-docs/stable/user_guide/indexing.html#returning-a-view-versus-a-copy
  df_subset['LDA_labels'] = dominant_topics

Class Balance (Topic Counts) for Defect Code DM7:
Topic 3: 249 documents
Topic 2: 345 documents
Topic 1: 477 documents
Topic 0: 261 documents
Topic 4: 141 documents
LDA Topics for Defect Code DR1:
(0, '0.105*"dwg" + 0.101*"step" + 0.087*"loc" + 0.059*"tps" + 0.054*"sht" + 0.046*"gauge" + 0.028*"deferred" + 0.025*"torque" + 0.023*"performing" + 0.021*"thread"')
(1, '0.085*"assembly" + 0.072*"assy" + 0.050*"p/n" + 0.042*"s/n" + 0.029*"connector" + 0.028*"thread" + 0.028*"installed" + 0.027*"properly" + 0.027*"nut" + 0.026*"panel"')
(2, '0.129*"test" + 0.107*"unit" + 0.066*"data" + 0.054*"calibration" + 0.047*"failed" + 0.035*"close" + 0.034*"run" + 0.033*"pump" + 0.031*"chamber" + 0.030*"req"')
(3, '0.158*"valve" + 0.084*"pressure" + 0.050*"relief" + 0.049*"test" + 0.044*"psig" + 0.037*"set" + 0.034*"leak" + 0.033*"performing" + 0.028*"open" + 0.027*"leaking"')
(4, '0.056*"screw" + 0.049*"hole" + 0.037*"drawing" + 0.032*"pin" + 0.031*"force" + 0.030*"plate" + 0.030*"head" + 0.029*"loose" + 0.028*"latch" + 0.026*"zone"')
C:\Users\danie\Desktop\NASANLPREVISIONSMAY2024\NASANLP2024debugging.py:100: SettingWithCopyWarning:
A value is trying to be set on a copy of a slice from a DataFrame.
Try using .loc[row_indexer,col_indexer] = value instead

See the caveats in the documentation: https://pandas.pydata.org/pandas-docs/stable/user_guide/indexing.html#returning-a-view-versus-a-copy
  df_subset['LDA_labels'] = dominant_topics

Class Balance (Topic Counts) for Defect Code DR1:
Topic 4: 232 documents
Topic 2: 179 documents
Topic 1: 337 documents
Topic 0: 206 documents
Topic 3: 283 documents
LDA Topics for Defect Code DR4:
(0, '0.110*"fit" + 0.086*"hole" + 0.053*"step" + 0.040*"check" + 0.038*"battery" + 0.035*"fastener" + 0.033*"installation" + 0.031*"zone" + 0.029*"bolt" + 0.027*"connector"')
(1, '0.096*"s/n" + 0.079*"assembly" + 0.071*"p/n" + 0.062*"cable" + 0.043*"bracket" + 0.038*"shaft" + 0.033*"mounting" + 0.030*"assy" + 0.029*"pin" + 0.027*"connector"')
(2, '0.103*"assy" + 0.084*"screw" + 0.071*"hole" + 0.054*"drawing" + 0.046*"panel" + 0.040*"assembly" + 0.036*"item" + 0.035*"plate" + 0.026*"flush" + 0.025*"head"')
(3, '0.114*"assembly" + 0.084*"p/n" + 0.041*"bearing" + 0.039*"tps" + 0.038*"s/n" + 0.037*"test" + 0.036*"step" + 0.035*"noted" + 0.031*"note" + 0.028*"installed"')
(4, '0.063*"s/n" + 0.059*"unit" + 0.049*"p/n" + 0.049*"cover" + 0.047*"failed" + 0.046*"gage" + 0.045*"valve" + 0.045*"properly" + 0.044*"test" + 0.042*"item"')
C:\Users\danie\Desktop\NASANLPREVISIONSMAY2024\NASANLP2024debugging.py:100: SettingWithCopyWarning:
A value is trying to be set on a copy of a slice from a DataFrame.
Try using .loc[row_indexer,col_indexer] = value instead

See the caveats in the documentation: https://pandas.pydata.org/pandas-docs/stable/user_guide/indexing.html#returning-a-view-versus-a-copy
  df_subset['LDA_labels'] = dominant_topics

Class Balance (Topic Counts) for Defect Code DR4:
Topic 1: 156 documents
Topic 2: 213 documents
Topic 4: 167 documents
Topic 0: 271 documents
Topic 3: 171 documents
LDA Topics for Defect Code DC1:
(0, '0.891*"leaking" + 0.029*"corrosion" + 0.009*"p/n" + 0.008*"surface" + 0.008*"hole" + 0.008*"bore" + 0.008*"bracket" + 0.008*"rust" + 0.008*"corroded" + 0.008*"handrail"')
(1, '0.374*"corrosion" + 0.223*"rust" + 0.216*"inspection" + 0.174*"p/n" + 0.002*"surface" + 0.002*"corroded" + 0.001*"hole" + 0.001*"discoloration" + 0.001*"bracket" + 0.001*"bore"')
(2, '0.214*"corrosion" + 0.212*"handrail" + 0.199*"bracket" + 0.184*"hole" + 0.180*"bore" + 0.002*"surface" + 0.001*"discoloration" + 0.001*"rust" + 0.001*"corroded" + 0.001*"p/n"')
(3, '0.449*"corroded" + 0.350*"discoloration" + 0.168*"surface" + 0.006*"leaking" + 0.004*"p/n" + 0.003*"rust" + 0.003*"handrail" + 0.003*"inspection" + 0.003*"corrosion" + 0.003*"bore"')
(4, '0.556*"surface" + 0.310*"corrosion" + 0.094*"bore" + 0.008*"hole" + 0.004*"discoloration" + 0.004*"handrail" + 0.004*"bracket" + 0.004*"corroded" + 0.004*"leaking" + 0.004*"inspection"')
C:\Users\danie\Desktop\NASANLPREVISIONSMAY2024\NASANLP2024debugging.py:100: SettingWithCopyWarning:
A value is trying to be set on a copy of a slice from a DataFrame.
Try using .loc[row_indexer,col_indexer] = value instead

See the caveats in the documentation: https://pandas.pydata.org/pandas-docs/stable/user_guide/indexing.html#returning-a-view-versus-a-copy
  df_subset['LDA_labels'] = dominant_topics

Class Balance (Topic Counts) for Defect Code DC1:
Topic 4: 20 documents
Topic 1: 87 documents
Topic 0: 120 documents
Topic 3: 44 documents
Topic 2: 40 documents
LDA Topics for Defect Code DD4:
(0, '0.107*"tps" + 0.087*"test" + 0.082*"step" + 0.051*"testing" + 0.042*"performing" + 0.040*"end" + 0.040*"pressure" + 0.036*"line" + 0.029*"failed" + 0.028*"load"')
(1, '0.063*"damaged" + 0.049*"damage" + 0.047*"screw" + 0.047*"hole" + 0.040*"hose" + 0.039*"item" + 0.035*"panel" + 0.031*"torque" + 0.028*"noted" + 0.026*"thread"')
(2, '0.084*"broken" + 0.070*"s/n" + 0.066*"assembly" + 0.050*"p/n" + 0.047*"noticed" + 0.044*"assy" + 0.043*"inspection" + 0.031*"connector" + 0.029*"damaged" + 0.026*"battery"')
(3, '0.089*"unit" + 0.041*"req" + 0.040*"tag" + 0.037*"valve" + 0.035*"leaking" + 0.034*"broken" + 0.034*"assembly" + 0.032*"chamber" + 0.030*"vacuum" + 0.029*"located"')
(4, '0.057*"crit" + 0.052*"hardware" + 0.051*"cover" + 0.044*"right" + 0.044*"bolt" + 0.043*"broke" + 0.042*"p/n" + 0.041*"test" + 0.033*"assy" + 0.032*"load"')
C:\Users\danie\Desktop\NASANLPREVISIONSMAY2024\NASANLP2024debugging.py:100: SettingWithCopyWarning:
A value is trying to be set on a copy of a slice from a DataFrame.
Try using .loc[row_indexer,col_indexer] = value instead

See the caveats in the documentation: https://pandas.pydata.org/pandas-docs/stable/user_guide/indexing.html#returning-a-view-versus-a-copy
  df_subset['LDA_labels'] = dominant_topics

Class Balance (Topic Counts) for Defect Code DD4:
Topic 2: 346 documents
Topic 1: 200 documents
Topic 4: 182 documents
Topic 0: 199 documents
Topic 3: 189 documents
LDA Topics for Defect Code DD6:
(0, '0.173*"cracked" + 0.131*"s/n" + 0.113*"p/n" + 0.104*"damaged" + 0.072*"damage" + 0.064*"noted" + 0.064*"tile" + 0.049*"fitting" + 0.038*"assembly" + 0.037*"cable"')
(1, '0.171*"battery" + 0.156*"pack" + 0.117*"wire" + 0.107*"noticed" + 0.094*"plastic" + 0.088*"inspection" + 0.084*"cracked" + 0.073*"tubing" + 0.064*"label" + 0.009*"receiving"')
(2, '0.216*"test" + 0.149*"water" + 0.133*"leak" + 0.099*"model" + 0.082*"tile" + 0.065*"small" + 0.064*"noticed" + 0.053*"located" + 0.036*"leaking" + 0.018*"unit"')
(3, '0.211*"crack" + 0.108*"inspection" + 0.058*"unit" + 0.050*"discovered" + 0.042*"note" + 0.042*"box" + 0.041*"hardware" + 0.038*"sensor" + 0.034*"discrepancy" + 0.033*"edge"')
(4, '0.193*"step" + 0.104*"tps" + 0.099*"leaking" + 0.091*"valve" + 0.081*"noticed" + 0.079*"screw" + 0.070*"performing" + 0.058*"cracked" + 0.046*"noted" + 0.037*"crack"')
C:\Users\danie\Desktop\NASANLPREVISIONSMAY2024\NASANLP2024debugging.py:100: SettingWithCopyWarning:
A value is trying to be set on a copy of a slice from a DataFrame.
Try using .loc[row_indexer,col_indexer] = value instead

See the caveats in the documentation: https://pandas.pydata.org/pandas-docs/stable/user_guide/indexing.html#returning-a-view-versus-a-copy
  df_subset['LDA_labels'] = dominant_topics

Class Balance (Topic Counts) for Defect Code DD6:
Topic 0: 139 documents
Topic 3: 134 documents
Topic 4: 62 documents
Topic 2: 75 documents
Topic 1: 42 documents
LDA Topics for Defect Code DD7:
(0, '1.000*"inspection"')
(1, '1.000*"inspection"')
(2, '1.000*"inspection"')
(3, '1.000*"inspection"')
(4, '1.000*"inspection"')
C:\Users\danie\Desktop\NASANLPREVISIONSMAY2024\NASANLP2024debugging.py:100: SettingWithCopyWarning:
A value is trying to be set on a copy of a slice from a DataFrame.
Try using .loc[row_indexer,col_indexer] = value instead

See the caveats in the documentation: https://pandas.pydata.org/pandas-docs/stable/user_guide/indexing.html#returning-a-view-versus-a-copy
  df_subset['LDA_labels'] = dominant_topics

Class Balance (Topic Counts) for Defect Code DD7:
Topic 0: 106 documents
Topic 2: 5 documents
Topic 3: 7 documents
Topic 1: 6 documents
Topic 4: 1 documents
LDA Topics for Defect Code DM5:
(0, '0.221*"note" + 0.149*"zone" + 0.128*"flag" + 0.103*"drawing" + 0.077*"crit" + 0.072*"vendor" + 0.065*"call" + 0.063*"hardware" + 0.035*"part" + 0.029*"item"')
(1, '0.369*"p/n" + 0.116*"s/n" + 0.106*"drawing" + 0.081*"noted" + 0.073*"note" + 0.058*"item" + 0.052*"used" + 0.043*"flag" + 0.036*"part" + 0.033*"crit"')
(2, '0.341*"hardware" + 0.302*"assembly" + 0.163*"assy" + 0.061*"crit" + 0.058*"note" + 0.045*"s/n" + 0.007*"noted" + 0.003*"inspection" + 0.002*"vendor" + 0.002*"used"')
(3, '0.307*"material" + 0.127*"drawing" + 0.123*"vendor" + 0.116*"inspection" + 0.083*"call" + 0.072*"part" + 0.042*"noted" + 0.041*"p/n" + 0.035*"note" + 0.021*"assy"')
(4, '0.389*"used" + 0.243*"drawing" + 0.106*"item" + 0.084*"material" + 0.060*"vendor" + 0.045*"p/n" + 0.034*"crit" + 0.018*"assy" + 0.003*"part" + 0.003*"s/n"')
C:\Users\danie\Desktop\NASANLPREVISIONSMAY2024\NASANLP2024debugging.py:100: SettingWithCopyWarning:
A value is trying to be set on a copy of a slice from a DataFrame.
Try using .loc[row_indexer,col_indexer] = value instead

See the caveats in the documentation: https://pandas.pydata.org/pandas-docs/stable/user_guide/indexing.html#returning-a-view-versus-a-copy
  df_subset['LDA_labels'] = dominant_topics

Class Balance (Topic Counts) for Defect Code DM5:
Topic 4: 33 documents
Topic 3: 51 documents
Topic 0: 75 documents
Topic 1: 30 documents
Topic 2: 30 documents
LDA Topics for Defect Code DD1:
(0, '0.107*"wire" + 0.080*"damaged" + 0.079*"failed" + 0.078*"pin" + 0.075*"testing" + 0.073*"test" + 0.057*"connector" + 0.055*"board" + 0.054*"p/n" + 0.039*"ritf"')
(1, '0.289*"cable" + 0.073*"s/n" + 0.073*"assembly" + 0.052*"p/n" + 0.051*"power" + 0.047*"damage" + 0.047*"unit" + 0.047*"tape" + 0.040*"sleeving" + 0.030*"strain"')
(2, '0.188*"cable" + 0.164*"connector" + 0.085*"end" + 0.074*"insulation" + 0.048*"noted" + 0.041*"discrepancy" + 0.035*"located" + 0.030*"loose" + 0.027*"tag" + 0.027*"shrink"')
(3, '0.110*"insulation" + 0.108*"inspection" + 0.107*"shield" + 0.096*"discovered" + 0.091*"following" + 0.090*"visual" + 0.075*"unknown" + 0.073*"anomaly" + 0.069*"substance" + 0.055*"place"')
(4, '0.160*"wire" + 0.081*"noticed" + 0.080*"step" + 0.063*"broken" + 0.053*"tps" + 0.044*"performing" + 0.040*"test" + 0.036*"shrink" + 0.036*"assy" + 0.033*"battery"')
C:\Users\danie\Desktop\NASANLPREVISIONSMAY2024\NASANLP2024debugging.py:100: SettingWithCopyWarning:
A value is trying to be set on a copy of a slice from a DataFrame.
Try using .loc[row_indexer,col_indexer] = value instead

See the caveats in the documentation: https://pandas.pydata.org/pandas-docs/stable/user_guide/indexing.html#returning-a-view-versus-a-copy
  df_subset['LDA_labels'] = dominant_topics

Class Balance (Topic Counts) for Defect Code DD1:
Topic 2: 157 documents
Topic 1: 163 documents
Topic 0: 176 documents
Topic 4: 154 documents
Topic 3: 49 documents
LDA did not work for Defect Code DE6 due to: cannot compute LDA over an empty collection (no terms)
LDA Topics for Defect Code DR2:
(0, '0.167*"assembly" + 0.091*"in-lbs" + 0.082*"p/n" + 0.073*"s/n" + 0.059*"limit" + 0.051*"wrench" + 0.040*"valve" + 0.038*"connector" + 0.036*"backshell" + 0.034*"lb"')
(1, '0.149*"screw" + 0.079*"locking" + 0.055*"step" + 0.048*"fastener" + 0.045*"in-lbs" + 0.035*"running" + 0.035*"final" + 0.033*"plate" + 0.031*"installation" + 0.026*"procedure"')
(2, '0.092*"running" + 0.071*"note" + 0.066*"tps" + 0.060*"item" + 0.055*"cable" + 0.050*"flag" + 0.049*"drawing" + 0.048*"hardware" + 0.043*"nut" + 0.035*"step"')
(3, '0.086*"bolt" + 0.085*"in-lbs" + 0.079*"test" + 0.072*"running" + 0.054*"p/n" + 0.052*"step" + 0.052*"lb" + 0.046*"tps" + 0.028*"locking" + 0.026*"minimum"')
(4, '0.101*"torqued" + 0.099*"fastener" + 0.081*"drawing" + 0.065*"value" + 0.061*"assy" + 0.056*"screw" + 0.044*"lb" + 0.033*"rev" + 0.032*"note" + 0.032*"hardware"')
C:\Users\danie\Desktop\NASANLPREVISIONSMAY2024\NASANLP2024debugging.py:100: SettingWithCopyWarning:
A value is trying to be set on a copy of a slice from a DataFrame.
Try using .loc[row_indexer,col_indexer] = value instead

See the caveats in the documentation: https://pandas.pydata.org/pandas-docs/stable/user_guide/indexing.html#returning-a-view-versus-a-copy
  df_subset['LDA_labels'] = dominant_topics

Class Balance (Topic Counts) for Defect Code DR2:
Topic 0: 103 documents
Topic 1: 130 documents
Topic 4: 73 documents
Topic 3: 116 documents
Topic 2: 79 documents
LDA Topics for Defect Code DR6:
(0, '0.126*"torque" + 0.123*"screw" + 0.068*"running" + 0.045*"fastener" + 0.043*"locking" + 0.042*"assembly" + 0.035*"mounting" + 0.034*"item" + 0.032*"stripped" + 0.030*"test"')
(1, '0.092*"step" + 0.072*"assy" + 0.063*"tps" + 0.060*"screw" + 0.054*"thread" + 0.046*"performing" + 0.045*"removal" + 0.042*"noted" + 0.031*"damage" + 0.026*"procedure"')
(2, '0.174*"insert" + 0.095*"p/n" + 0.072*"assembly" + 0.064*"s/n" + 0.051*"housing" + 0.041*"helical" + 0.039*"installation" + 0.036*"connector" + 0.034*"helicoil" + 0.032*"coil"')
(3, '0.208*"hole" + 0.085*"threaded" + 0.078*"insert" + 0.051*"item" + 0.050*"thread" + 0.047*"part" + 0.044*"drawing" + 0.043*"class" + 0.041*"zone" + 0.034*"gauge"')
(4, '0.140*"thread" + 0.082*"crit" + 0.074*"hardware" + 0.070*"gage" + 0.052*"inspection" + 0.050*"bolt" + 0.045*"note" + 0.041*"discrepancy" + 0.033*"noted" + 0.033*"vendor"')
C:\Users\danie\Desktop\NASANLPREVISIONSMAY2024\NASANLP2024debugging.py:100: SettingWithCopyWarning:
A value is trying to be set on a copy of a slice from a DataFrame.
Try using .loc[row_indexer,col_indexer] = value instead

See the caveats in the documentation: https://pandas.pydata.org/pandas-docs/stable/user_guide/indexing.html#returning-a-view-versus-a-copy
  df_subset['LDA_labels'] = dominant_topics

Class Balance (Topic Counts) for Defect Code DR6:
Topic 2: 151 documents
Topic 3: 109 documents
Topic 1: 124 documents
Topic 0: 180 documents
Topic 4: 129 documents
LDA Topics for Defect Code DP1:
(0, '1.000*"crimp"')
(1, '1.000*"crimp"')
(2, '1.000*"crimp"')
(3, '1.000*"crimp"')
(4, '1.000*"crimp"')
C:\Users\danie\Desktop\NASANLPREVISIONSMAY2024\NASANLP2024debugging.py:100: SettingWithCopyWarning:
A value is trying to be set on a copy of a slice from a DataFrame.
Try using .loc[row_indexer,col_indexer] = value instead

See the caveats in the documentation: https://pandas.pydata.org/pandas-docs/stable/user_guide/indexing.html#returning-a-view-versus-a-copy
  df_subset['LDA_labels'] = dominant_topics

Class Balance (Topic Counts) for Defect Code DP1:
Topic 0: 40 documents
Topic 3: 3 documents
Topic 4: 6 documents
Topic 2: 6 documents
Topic 1: 2 documents
LDA Topics for Defect Code DM4:
(0, '0.274*"hole" + 0.227*"s/n" + 0.132*"p/n" + 0.092*"assembly" + 0.084*"step" + 0.076*"noticed" + 0.053*"bag" + 0.044*"inspection" + 0.006*"attached" + 0.002*"test"')
(1, '0.419*"test" + 0.380*"leaking" + 0.094*"noticed" + 0.062*"water" + 0.004*"step" + 0.004*"note" + 0.003*"assembly" + 0.003*"inspection" + 0.003*"procedure" + 0.003*"rubber"')
(2, '0.247*"inspection" + 0.172*"bag" + 0.155*"note" + 0.098*"assembly" + 0.094*"attached" + 0.075*"detected" + 0.068*"porosity" + 0.067*"noticed" + 0.008*"p/n" + 0.002*"test"')
(3, '0.186*"rubber" + 0.186*"strap" + 0.155*"assembly" + 0.113*"step" + 0.106*"procedure" + 0.072*"inspection" + 0.061*"detected" + 0.061*"porosity" + 0.039*"attached" + 0.008*"noticed"')
(4, '0.427*"leak" + 0.406*"water" + 0.046*"p/n" + 0.024*"step" + 0.021*"noticed" + 0.019*"detected" + 0.013*"assembly" + 0.008*"s/n" + 0.004*"test" + 0.003*"note"')
C:\Users\danie\Desktop\NASANLPREVISIONSMAY2024\NASANLP2024debugging.py:100: SettingWithCopyWarning:
A value is trying to be set on a copy of a slice from a DataFrame.
Try using .loc[row_indexer,col_indexer] = value instead

See the caveats in the documentation: https://pandas.pydata.org/pandas-docs/stable/user_guide/indexing.html#returning-a-view-versus-a-copy
  df_subset['LDA_labels'] = dominant_topics

Class Balance (Topic Counts) for Defect Code DM4:
Topic 2: 55 documents
Topic 0: 92 documents
Topic 1: 37 documents
Topic 3: 28 documents
Topic 4: 28 documents
LDA Topics for Defect Code DT1:
(0, '0.030*"thermal" + 0.030*"class" + 0.019*"step" + 0.016*"temperature" + 0.014*"torque" + 0.014*"unit" + 0.014*"req" + 0.013*"degree" + 0.013*"tag" + 0.013*"testing"')
(1, '0.064*"test" + 0.045*"failed" + 0.028*"step" + 0.024*"testing" + 0.022*"requirement" + 0.017*"s/n" + 0.017*"battery" + 0.016*"meet" + 0.013*"tps" + 0.012*"voltage"')
(2, '0.067*"s/n" + 0.046*"drawing" + 0.043*"p/n" + 0.032*"assembly" + 0.026*"assy" + 0.021*"number" + 0.017*"inspected" + 0.017*"configuration" + 0.015*"item" + 0.013*"inspection"')
(3, '0.068*"data" + 0.054*"unit" + 0.047*"test" + 0.032*"failed" + 0.031*"calibration" + 0.024*"step" + 0.018*"error" + 0.016*"software" + 0.016*"radiated" + 0.015*"file"')
(4, '0.055*"pressure" + 0.048*"valve" + 0.032*"psig" + 0.028*"wire" + 0.027*"lb" + 0.024*"relief" + 0.020*"rate" + 0.018*"braid" + 0.018*"force" + 0.017*"spec"')
C:\Users\danie\Desktop\NASANLPREVISIONSMAY2024\NASANLP2024debugging.py:100: SettingWithCopyWarning:
A value is trying to be set on a copy of a slice from a DataFrame.
Try using .loc[row_indexer,col_indexer] = value instead

See the caveats in the documentation: https://pandas.pydata.org/pandas-docs/stable/user_guide/indexing.html#returning-a-view-versus-a-copy
  df_subset['LDA_labels'] = dominant_topics

Class Balance (Topic Counts) for Defect Code DT1:
Topic 0: 870 documents
Topic 1: 1480 documents
Topic 3: 872 documents
Topic 2: 1533 documents
Topic 4: 670 documents
LDA Topics for Defect Code DD5:
(0, '0.086*"pressure" + 0.072*"broken" + 0.066*"tether" + 0.059*"thread" + 0.056*"frayed" + 0.053*"deferred" + 0.048*"air" + 0.048*"requested" + 0.044*"regulator" + 0.039*"seal"')
(1, '0.098*"p/n" + 0.092*"assembly" + 0.083*"s/n" + 0.070*"assy" + 0.048*"screw" + 0.032*"item" + 0.031*"cooling" + 0.030*"step" + 0.029*"removed" + 0.029*"damaged"')
(2, '0.065*"step" + 0.061*"damaged" + 0.060*"cable" + 0.048*"hose" + 0.043*"tps" + 0.043*"label" + 0.041*"tape" + 0.041*"noted" + 0.040*"performing" + 0.039*"inspection"')
(3, '0.109*"noticed" + 0.104*"test" + 0.080*"wear" + 0.074*"inspection" + 0.072*"condition" + 0.063*"right" + 0.050*"left" + 0.048*"thermal" + 0.041*"returned" + 0.041*"receiving"')
(4, '0.085*"valve" + 0.071*"cord" + 0.067*"pump" + 0.057*"leak" + 0.054*"leaking" + 0.054*"req" + 0.048*"tag" + 0.048*"unit" + 0.044*"red" + 0.042*"located"')
C:\Users\danie\Desktop\NASANLPREVISIONSMAY2024\NASANLP2024debugging.py:100: SettingWithCopyWarning:
A value is trying to be set on a copy of a slice from a DataFrame.
Try using .loc[row_indexer,col_indexer] = value instead

See the caveats in the documentation: https://pandas.pydata.org/pandas-docs/stable/user_guide/indexing.html#returning-a-view-versus-a-copy
  df_subset['LDA_labels'] = dominant_topics

Class Balance (Topic Counts) for Defect Code DD5:
Topic 2: 177 documents
Topic 1: 188 documents
Topic 4: 298 documents
Topic 0: 213 documents
Topic 3: 110 documents
LDA Topics for Defect Code DP4:
(0, '0.456*"surface" + 0.230*"vendor" + 0.116*"inspection" + 0.080*"drawing" + 0.063*"alodine" + 0.021*"missing" + 0.017*"note" + 0.007*"plating" + 0.006*"area" + 0.004*"scratch"')
(1, '0.305*"note" + 0.171*"area" + 0.166*"drawing" + 0.124*"vendor" + 0.089*"inspection" + 0.074*"plating" + 0.065*"alodine" + 0.002*"surface" + 0.002*"missing" + 0.002*"scratch"')
(2, '0.355*"alodine" + 0.343*"missing" + 0.287*"scratch" + 0.002*"surface" + 0.002*"inspection" + 0.002*"drawing" + 0.002*"vendor" + 0.002*"area" + 0.002*"plating" + 0.002*"note"')
(3, '0.703*"plating" + 0.246*"drawing" + 0.019*"area" + 0.005*"missing" + 0.005*"note" + 0.005*"alodine" + 0.005*"surface" + 0.005*"vendor" + 0.005*"inspection" + 0.004*"scratch"')
(4, '0.636*"area" + 0.238*"inspection" + 0.063*"surface" + 0.024*"alodine" + 0.012*"plating" + 0.007*"drawing" + 0.006*"note" + 0.005*"missing" + 0.005*"scratch" + 0.005*"vendor"')
C:\Users\danie\Desktop\NASANLPREVISIONSMAY2024\NASANLP2024debugging.py:100: SettingWithCopyWarning:
A value is trying to be set on a copy of a slice from a DataFrame.
Try using .loc[row_indexer,col_indexer] = value instead

See the caveats in the documentation: https://pandas.pydata.org/pandas-docs/stable/user_guide/indexing.html#returning-a-view-versus-a-copy
  df_subset['LDA_labels'] = dominant_topics

Class Balance (Topic Counts) for Defect Code DP4:
Topic 1: 24 documents
Topic 4: 15 documents
Topic 0: 32 documents
Topic 3: 16 documents
Topic 2: 36 documents
LDA Topics for Defect Code DP3:
(0, '0.308*"failed" + 0.186*"p/n" + 0.179*"crit" + 0.171*"s/n" + 0.154*"radiographic" + 0.002*"incomplete"')
(1, '0.541*"p/n" + 0.276*"s/n" + 0.079*"failed" + 0.079*"crit" + 0.013*"incomplete" + 0.013*"radiographic"')
(2, '0.936*"incomplete" + 0.013*"crit" + 0.013*"radiographic" + 0.013*"s/n" + 0.013*"failed" + 0.013*"p/n"')
(3, '0.824*"s/n" + 0.162*"incomplete" + 0.004*"crit" + 0.004*"failed" + 0.003*"radiographic" + 0.003*"p/n"')
(4, '0.806*"radiographic" + 0.041*"incomplete" + 0.039*"s/n" + 0.038*"failed" + 0.038*"p/n" + 0.038*"crit"')
C:\Users\danie\Desktop\NASANLPREVISIONSMAY2024\NASANLP2024debugging.py:100: SettingWithCopyWarning:
A value is trying to be set on a copy of a slice from a DataFrame.
Try using .loc[row_indexer,col_indexer] = value instead

See the caveats in the documentation: https://pandas.pydata.org/pandas-docs/stable/user_guide/indexing.html#returning-a-view-versus-a-copy
  df_subset['LDA_labels'] = dominant_topics

Class Balance (Topic Counts) for Defect Code DP3:
Topic 2: 9 documents
Topic 1: 5 documents
Topic 0: 86 documents
Topic 3: 12 documents
Topic 4: 4 documents
LDA Topics for Defect Code DS3:
(0, '1.000*"drawing"')
(1, '1.000*"drawing"')
(2, '1.000*"drawing"')
(3, '1.000*"drawing"')
(4, '1.000*"drawing"')
C:\Users\danie\Desktop\NASANLPREVISIONSMAY2024\NASANLP2024debugging.py:100: SettingWithCopyWarning:
A value is trying to be set on a copy of a slice from a DataFrame.
Try using .loc[row_indexer,col_indexer] = value instead

See the caveats in the documentation: https://pandas.pydata.org/pandas-docs/stable/user_guide/indexing.html#returning-a-view-versus-a-copy
  df_subset['LDA_labels'] = dominant_topics

Class Balance (Topic Counts) for Defect Code DS3:
Topic 0: 58 documents
Topic 2: 4 documents
Topic 3: 5 documents
Topic 4: 3 documents
Topic 1: 2 documents
LDA Topics for Defect Code DS6:
(0, '0.530*"temperature" + 0.470*"degree"')
(1, '0.513*"temperature" + 0.487*"degree"')
(2, '0.541*"temperature" + 0.459*"degree"')
(3, '0.864*"degree" + 0.136*"temperature"')
(4, '0.995*"temperature" + 0.005*"degree"')
C:\Users\danie\Desktop\NASANLPREVISIONSMAY2024\NASANLP2024debugging.py:100: SettingWithCopyWarning:
A value is trying to be set on a copy of a slice from a DataFrame.
Try using .loc[row_indexer,col_indexer] = value instead

See the caveats in the documentation: https://pandas.pydata.org/pandas-docs/stable/user_guide/indexing.html#returning-a-view-versus-a-copy
  df_subset['LDA_labels'] = dominant_topics

Class Balance (Topic Counts) for Defect Code DS6:
Topic 4: 19 documents
Topic 0: 26 documents
Topic 3: 23 documents
LDA Topics for Defect Code DM2:
(0, '0.446*"unit" + 0.238*"tag" + 0.160*"procedure" + 0.136*"bag" + 0.002*"assembly" + 0.002*"test" + 0.002*"pressure" + 0.002*"s/n" + 0.002*"step" + 0.002*"testing"')
(1, '0.516*"s/n" + 0.314*"failed" + 0.119*"assembly" + 0.020*"tps" + 0.014*"unit" + 0.003*"step" + 0.002*"tag" + 0.002*"test" + 0.002*"bag" + 0.002*"testing"')
(2, '0.617*"testing" + 0.225*"bag" + 0.049*"s/n" + 0.041*"step" + 0.037*"procedure" + 0.005*"performing" + 0.004*"test" + 0.004*"unit" + 0.004*"tps" + 0.004*"assembly"')
(3, '0.485*"test" + 0.192*"step" + 0.124*"tps" + 0.119*"performing" + 0.047*"assembly" + 0.019*"unit" + 0.003*"procedure" + 0.002*"failed" + 0.002*"s/n" + 0.002*"pressure"')
(4, '0.683*"pressure" + 0.092*"step" + 0.062*"assembly" + 0.061*"tps" + 0.059*"procedure" + 0.026*"performing" + 0.004*"failed" + 0.004*"test" + 0.003*"testing" + 0.002*"unit"')
C:\Users\danie\Desktop\NASANLPREVISIONSMAY2024\NASANLP2024debugging.py:100: SettingWithCopyWarning:
A value is trying to be set on a copy of a slice from a DataFrame.
Try using .loc[row_indexer,col_indexer] = value instead

See the caveats in the documentation: https://pandas.pydata.org/pandas-docs/stable/user_guide/indexing.html#returning-a-view-versus-a-copy
  df_subset['LDA_labels'] = dominant_topics

Class Balance (Topic Counts) for Defect Code DM2:
Topic 4: 39 documents
Topic 3: 58 documents
Topic 1: 35 documents
Topic 0: 114 documents
Topic 2: 31 documents
LDA Topics for Defect Code DA1:
(0, '0.079*"cable" + 0.057*"appears" + 0.051*"process" + 0.044*"manufacturing" + 0.036*"discrepancy" + 0.035*"leaking" + 0.032*"wet" + 0.030*"report" + 0.030*"carbon" + 0.030*"unit"')
(1, '0.091*"test" + 0.068*"water" + 0.046*"contamination" + 0.046*"valve" + 0.033*"suspect" + 0.033*"level" + 0.029*"run" + 0.029*"item" + 0.029*"chamber" + 0.029*"noticed"')
(2, '0.058*"inspection" + 0.044*"tps" + 0.038*"step" + 0.035*"performing" + 0.033*"failed" + 0.030*"bag" + 0.030*"unknown" + 0.029*"assy" + 0.027*"sample" + 0.027*"substance"')
(3, '0.083*"s/n" + 0.048*"inside" + 0.045*"step" + 0.045*"unknown" + 0.040*"p/n" + 0.032*"level" + 0.032*"unit" + 0.029*"testing" + 0.028*"ref" + 0.025*"clean"')
(4, '0.062*"inspection" + 0.058*"fod" + 0.047*"discovered" + 0.046*"substance" + 0.045*"following" + 0.041*"visual" + 0.038*"micron" + 0.037*"anomaly" + 0.037*"unknown" + 0.034*"insulation"')
C:\Users\danie\Desktop\NASANLPREVISIONSMAY2024\NASANLP2024debugging.py:100: SettingWithCopyWarning:
A value is trying to be set on a copy of a slice from a DataFrame.
Try using .loc[row_indexer,col_indexer] = value instead

See the caveats in the documentation: https://pandas.pydata.org/pandas-docs/stable/user_guide/indexing.html#returning-a-view-versus-a-copy
  df_subset['LDA_labels'] = dominant_topics

Class Balance (Topic Counts) for Defect Code DA1:
Topic 3: 252 documents
Topic 2: 275 documents
Topic 4: 170 documents
Topic 0: 121 documents
Topic 1: 282 documents
LDA Topics for Defect Code DD8:
(0, '0.166*"assembly" + 0.139*"p/n" + 0.133*"hardware" + 0.126*"note" + 0.099*"s/n" + 0.092*"inspection" + 0.085*"noticed" + 0.071*"step" + 0.040*"crit" + 0.023*"unit"')
(1, '0.327*"location" + 0.313*"run" + 0.129*"noted" + 0.096*"inspection" + 0.088*"crit" + 0.025*"test" + 0.004*"note" + 0.004*"noticed" + 0.002*"step" + 0.001*"p/n"')
(2, '0.381*"s/n" + 0.375*"test" + 0.090*"p/n" + 0.048*"cover" + 0.040*"assembly" + 0.018*"velcro" + 0.005*"crit" + 0.004*"inspection" + 0.004*"step" + 0.004*"debonded"')
(3, '0.254*"debond" + 0.224*"unit" + 0.179*"cover" + 0.170*"run" + 0.156*"debonded" + 0.002*"test" + 0.002*"step" + 0.001*"s/n" + 0.001*"location" + 0.001*"inspection"')
(4, '0.293*"velcro" + 0.266*"loose" + 0.171*"inspection" + 0.102*"noted" + 0.102*"step" + 0.029*"noticed" + 0.010*"test" + 0.006*"s/n" + 0.003*"crit" + 0.002*"assembly"')
C:\Users\danie\Desktop\NASANLPREVISIONSMAY2024\NASANLP2024debugging.py:100: SettingWithCopyWarning:
A value is trying to be set on a copy of a slice from a DataFrame.
Try using .loc[row_indexer,col_indexer] = value instead

See the caveats in the documentation: https://pandas.pydata.org/pandas-docs/stable/user_guide/indexing.html#returning-a-view-versus-a-copy
  df_subset['LDA_labels'] = dominant_topics

Class Balance (Topic Counts) for Defect Code DD8:
Topic 0: 111 documents
Topic 1: 23 documents
Topic 4: 47 documents
Topic 2: 17 documents
Topic 3: 27 documents
LDA Topics for Defect Code DE4:
(0, '0.476*"power" + 0.174*"tps" + 0.087*"reversed" + 0.072*"functional" + 0.046*"s/n" + 0.038*"wire" + 0.037*"performing" + 0.025*"drawing" + 0.021*"noticed" + 0.007*"connector"')
(1, '0.291*"channel" + 0.148*"step" + 0.126*"s/n" + 0.107*"performing" + 0.094*"reversed" + 0.083*"p/n" + 0.049*"test" + 0.044*"noticed" + 0.035*"wire" + 0.006*"reading"')
(2, '0.295*"pin" + 0.257*"cable" + 0.112*"wire" + 0.103*"connector" + 0.091*"p/n" + 0.060*"s/n" + 0.059*"drawing" + 0.005*"testing" + 0.004*"test" + 0.003*"performing"')
(3, '0.321*"test" + 0.151*"failed" + 0.134*"testing" + 0.127*"step" + 0.107*"functional" + 0.080*"drawing" + 0.056*"tps" + 0.007*"p/n" + 0.002*"wire" + 0.002*"reading"')
(4, '0.549*"reading" + 0.199*"connector" + 0.172*"noticed" + 0.042*"performing" + 0.004*"s/n" + 0.003*"functional" + 0.003*"step" + 0.003*"wire" + 0.002*"drawing" + 0.002*"pin"')
C:\Users\danie\Desktop\NASANLPREVISIONSMAY2024\NASANLP2024debugging.py:100: SettingWithCopyWarning:
A value is trying to be set on a copy of a slice from a DataFrame.
Try using .loc[row_indexer,col_indexer] = value instead

See the caveats in the documentation: https://pandas.pydata.org/pandas-docs/stable/user_guide/indexing.html#returning-a-view-versus-a-copy
  df_subset['LDA_labels'] = dominant_topics

Class Balance (Topic Counts) for Defect Code DE4:
Topic 0: 125 documents
Topic 1: 43 documents
Topic 2: 66 documents
Topic 3: 56 documents
Topic 4: 44 documents
LDA Topics for Defect Code DE2:
(0, '0.857*"s/n" + 0.045*"pin" + 0.028*"recessed" + 0.028*"connector" + 0.024*"cable" + 0.010*"test" + 0.008*"bent"')
(1, '0.515*"test" + 0.343*"cable" + 0.125*"connector" + 0.007*"s/n" + 0.003*"recessed" + 0.003*"pin" + 0.003*"bent"')
(2, '0.813*"connector" + 0.120*"cable" + 0.057*"recessed" + 0.003*"bent" + 0.002*"pin" + 0.002*"s/n" + 0.002*"test"')
(3, '0.747*"pin" + 0.226*"recessed" + 0.016*"connector" + 0.003*"test" + 0.003*"bent" + 0.003*"cable" + 0.003*"s/n"')
(4, '0.410*"pin" + 0.364*"bent" + 0.208*"connector" + 0.008*"cable" + 0.003*"s/n" + 0.003*"recessed" + 0.003*"test"')
C:\Users\danie\Desktop\NASANLPREVISIONSMAY2024\NASANLP2024debugging.py:100: SettingWithCopyWarning:
A value is trying to be set on a copy of a slice from a DataFrame.
Try using .loc[row_indexer,col_indexer] = value instead

See the caveats in the documentation: https://pandas.pydata.org/pandas-docs/stable/user_guide/indexing.html#returning-a-view-versus-a-copy
  df_subset['LDA_labels'] = dominant_topics

Class Balance (Topic Counts) for Defect Code DE2:
Topic 2: 41 documents
Topic 1: 25 documents
Topic 4: 24 documents
Topic 3: 30 documents
Topic 0: 38 documents
LDA did not work for Defect Code DE7 due to: cannot compute LDA over an empty collection (no terms)
LDA did not work for Defect Code DS4 due to: cannot compute LDA over an empty collection (no terms)
LDA did not work for Defect Code DT102 due to: cannot compute LDA over an empty collection (no terms)
LDA did not work for Defect Code DR5Q due to: cannot compute LDA over an empty collection (no terms)
LDA did not work for Defect Code DS7 due to: cannot compute LDA over an empty collection (no terms)
LDA did not work for Defect Code DS2 due to: cannot compute LDA over an empty collection (no terms)
LDA Topics for Defect Code NT:
(0, '0.120*"distance" + 0.099*"zone" + 0.086*"3/4" + 0.076*"dimensional" + 0.075*"actual" + 0.068*"+/-" + 0.065*"strap" + 0.060*"longitudinal" + 0.060*"located" + 0.060*"length"')
(1, '0.571*"drawing" + 0.297*"inspected" + 0.058*"zone" + 0.010*"actual" + 0.005*"data" + 0.004*"assy" + 0.004*"distance" + 0.004*"performing" + 0.004*"3/4" + 0.004*"measured"')
(2, '0.778*"data" + 0.045*"measured" + 0.045*"+/-" + 0.008*"receiving" + 0.008*"drawing" + 0.008*"distance" + 0.008*"dimensional" + 0.008*"3/4" + 0.008*"assy" + 0.008*"zone"')
(3, '0.543*"assy" + 0.321*"inspected" + 0.055*"performing" + 0.005*"drawing" + 0.005*"receiving" + 0.005*"inspection" + 0.005*"strap" + 0.005*"actual" + 0.005*"zone" + 0.005*"3/4"')
(4, '0.370*"performing" + 0.305*"receiving" + 0.271*"inspection" + 0.013*"measured" + 0.004*"zone" + 0.003*"drawing" + 0.003*"actual" + 0.002*"+/-" + 0.002*"dimensional" + 0.002*"distance"')
C:\Users\danie\Desktop\NASANLPREVISIONSMAY2024\NASANLP2024debugging.py:100: SettingWithCopyWarning:
A value is trying to be set on a copy of a slice from a DataFrame.
Try using .loc[row_indexer,col_indexer] = value instead

See the caveats in the documentation: https://pandas.pydata.org/pandas-docs/stable/user_guide/indexing.html#returning-a-view-versus-a-copy
  df_subset['LDA_labels'] = dominant_topics

Class Balance (Topic Counts) for Defect Code NT:
Topic 1: 21 documents
Topic 4: 39 documents
Topic 3: 20 documents
Topic 0: 114 documents
Topic 2: 20 documents
LDA did not work for Defect Code SW due to: cannot compute LDA over an empty collection (no terms)
